# Supplementary material for: Kalium channelrhodopsins effectively inhibit neurons
Source: Nat Commun. 2024 Apr 24;15:3480. doi: 10.1038/s41467-024-47203-w (PMC11043423; doi:10.1038/s41467-024-47203-w)
Supplement: Supplementary file 15 — Source Data [file 41467_2024_47203_MOESM15_ESM.zip]

Archive with 6 entries (5 files):
- 7_SourceData/
- __MACOSX/._7_SourceData
- 7_SourceData/7_pCLAMP.zip
- __MACOSX/7_SourceData/._7_pCLAMP.zip
- 7_SourceData/7_Source Data.xlsx.zip
- __MACOSX/7_SourceData/._7_Source Data.xlsx.zip
